# Supplementary material for: Different cadences and resistances in sub-maximal synchronous handcycling in able-bodied men: Effects on efficiency and force application
Source: PLoS One. 2017 Aug 25;12(8):e0183502. doi: 10.1371/journal.pone.0183502 (PMC5571929; doi:10.1371/journal.pone.0183502)
Supplement: S1 File — Tab 1: data set used for statistical analysis. Tab 2: counterbalanced order of the measurements. (XLSX) [file pone.0183502.s001.xlsx]

## Sheet: Data
Person	Righthanded	Age (Yrs)	Height (m)	ArmLength (m)	Weigth (Kg)	CadenceG1P1	CadenceG1P2	CadenceG1P3	CadenceG2P1	CadenceG2P2	CadenceG2P3	CadenceG3P1	CadenceG3P2	CadenceG3P3	PowerG1P1	PowerG1P2	PowerG1P3	PowerG2P1	PowerG2P2	PowerG2P3	PowerG3P1	PowerG3P2	PowerG3P3	MEG1P1	MEG1P2	MEG1P3	MEG2P1	MEG2P2	MEG2P3	MEG3P1	MEG3P2	MEG3P3	TanForceG1P1	TanForceG1P2	TanForceG1P3	TanForceG2P1	TanForceG2P2	TanForceG2P3	TanForceG3P1	TanForceG3P2	TanForceG3P3	LatForceG1P1	LatForceG1P2	LatForceG1P3	LatForceG2P1	LatForceG2P2	LatForceG2P3	LatForceG3P1	LatForceG3P2
P1	1	24	1.73	0.63	70	67	66	66	58	58	58	51	51	52	16.5232	26.8869	30.7942	15.5177	25.1933	33.6476	14.1288	22.1576	31.2938	4.45092	7.14622	7.22771	3.94418	7.28981	7.97328	3.87131	6.2787	7.70712	6.78538	10.6603	12.0393	7.26134	11.6557	15.3665	7.57473	11.6536	16.1386	-3.40559	-2.66105	-4.54172	-2.65964	-2.06453	-3.76027	-2.70425	-1.72088
P2	1	22	1.79	0.62	61	64	69	70	54	57	60	50	52	53	9.31281	21.7786	30.2796	11.1594	21.1035	30.3835	10.7972	21.0462	32.0856	2.93225	5.85136	6.41322	3.65721	5.66116	6.03036	3.36819	6.09763	6.9481	4.16586	8.65587	11.7743	5.58011	9.99937	13.7807	5.90338	11.0193	16.7042	-0.240513	1.31852	-0.743279	-1.0749	-0.458275	-2.59336	-2.03681	-2.36275
P3	1	25	1.73	0.62	77	70	70	70	60	60	60	52	52	53	22.0955	30.0939	34.5113	20.1955	29.7083	37.6388	17.5829	30.9515	36.3874	4.5153	5.88757	6.21146	4.71981	6.17454	6.36403	3.98071	6.24349	6.80429	8.70632	11.7174	13.3645	9.31883	13.5834	17.1568	9.1878	16.1271	18.9447	-3.23807	-2.80445	-1.45706	-2.6518	-4.12286	2.92609	-1.58505	-3.71129
P4	2	22	1.81	0.65	86	67	68	68	58	59	58	51	52	52	17.2573	25.8178	35.234	14.4008	25.1469	36.7687	14.7671	24.3777	39.1263	4.94827	6.55769	6.76296	4.19734	7.04994	7.27292	4.55444	6.53761	7.23045	7.11076	10.1902	13.6929	6.88933	11.5676	16.6536	7.89427	12.6903	20.149	-1.05418	-2.84492	-0.224953	-1.15787	-3.32683	-0.53328	-2.61275	-3.26037
P5	1	23	1.89	0.67	98.5	70	70	70	59	60	60	52	53	53	22.6699	33.1241	40.5027	21.6054	30.9738	39.9083	21.1341	31.7557	43.0847	4.87879	6.34759	7.23488	5.30387	6.25017	6.83025	5.45011	6.48997	8.07454	8.87022	12.8386	15.658	9.91269	14.1461	17.8955	11.068	16.5666	22.5062	1.57888	-1.63804	-4.74321	1.37845	-0.661871	-3.95258	-0.276316	-2.23706
P6	2	25	1.82	0.66	82	66	62	68	59	56	57	51	52	51	12.9668	25.1833	36.1556	15.9092	25.2423	37.9888	17.0545	28.8052	38.2599	2.39653	6.10033	5.45023	3.58613	6.2004	6.76356	3.97817	7.09003	6.73927	5.49764	10.6343	14.0925	7.44788	11.913	17.3355	9.10288	15.0246	19.7894	0.74738	-0.594131	-1.63386	1.81787	-0.914554	-2.86566	0.0142286	-1.05133
P7	1	24	1.86	0.66	81	69	69	70	59	60	61	52	53	52	11.7912	24.2244	37.4588	12.8401	21.0735	34.0054	14.7737	21.6285	34.6291	3.06675	4.6961	7.11879	3.04074	4.42333	6.90835	4.08091	4.17237	6.83407	4.58981	9.36775	14.3893	5.85235	9.59888	15.365	7.67666	11.27	17.8816	-1.99249	-1.19208	-1.12583	-2.37542	-3.5658	-1.76411	-4.99803	-4.19679
P8	1	25	1.81	0.64	80	69	70	70	60	60	60	52	52	53	12.3085	23.6508	31.3821	14.0037	22.1667	33.4319	14.7547	26.9363	37.5622	3.29922	5.4405	5.98204	3.52437	5.28423	7.05557	3.77732	6.14064	7.22476	4.97307	9.24755	12.1084	6.47567	10.112	15.2598	7.77514	14.0789	19.5152	-1.44787	-3.04321	-4.56314	-0.83682	-4.13148	-4.98367	-1.29503	-7.0998
P9	2	25	1.875	0.67	77.5	70	70	70	59	60	60	53	53	53	18.6664	34.3819	39.2048	20.0357	34.6116	41.0552	17.7398	31.9097	42.0567	4.86446	6.88005	8.00131	5.72503	7.00942	8.41211	4.91021	7.09389	8.48544	7.36802	13.4694	15.1672	9.23562	15.9544	18.7998	9.30684	16.7224	21.9163	0.765266	-3.99118	-2.85021	-0.284072	-5.94466	-4.84516	2.7128	-4.92373
P10	1	23	1.835	0.64	80.5	70	71	71	59	60	60	52	53	53	18.1786	26.1225	36.192	16.9357	26.1102	37.8902	16.4822	24.0493	43.9139	4.25848	5.19695	6.26211	3.99185	5.75329	6.42227	3.73341	5.39556	7.83311	7.12677	10.1361	13.9849	7.77808	11.9022	17.2686	8.61164	12.4706	22.7277	0.220266	0.988415	0.653102	1.17074	0.478289	1.68756	-0.260539	2.07654
P12	1	25	1.74	0.63	72	69	70	70	60	60	60	52	53	53	13.0899	23.0881	32.6139	13.428	22.9466	35.3214	13.8235	23.1503	32.6435	3.088	4.45405	6.25211	3.69175	4.89553	6.71215	3.72663	5.03308	6.30421	5.2353	8.89884	12.539	6.24716	10.4274	15.9814	7.28725	12.0009	16.9098	-2.56813	-2.8021	-2.46878	-1.47662	-2.19419	-2.10057	-1.91978	-1.65128
	1=right					Cadence (rpm)									Power Output (W) 2 hands									Mechanical Efficiency (%)									Tangential force component (N) Left hand									Lateral force component (N) Left hand
	2=left
G1-3 = Gear 1,2 or 3 on the handcycle
P1-3 = Resistance condition (change external power output in W)
All values are the mean values over all the cycles in the last minute
[truncated: 64 more columns]

## Sheet: Order tests
Person	Day 1 Block 1	Day 1 Block 2	Day 1 Block 3	Day 2 Block 1	Day 2 Block 2	Day 2 Block 3	Day 3 Block 1	Day 3 Block 2	Day 3 Block 3
P1	P3G1	P3G2	P3G3	P2G1	P2G2	P2G3	P1G1	P1G2	P1G3
P2	P1G3	P1G2	P1G1	P2G3	P2G2	P2G1	P3G3	P3G2	P3G1
P3	P3G3	P3G2	P3G1	P2G3	P2G2	P2G1	P1G3	P1G2	P1G1
P4	P1G1	P1G2	P1G3	P2G1	P2G2	P2G3	P3G1	P3G2	P3G3
P5	P1G1	P1G2	P1G3	P2G1	P2G2	P2G3	P3G1	P3G2	P3G3
P6	P1G3	P1G2	P1G1	P2G3	P2G2	P2G1	P3G3	P3G2	P3G1
P7	P3G1	P3G2	P3G3	P2G1	P2G2	P2G3	P1G1	P1G2	P1G3
P8	P3G3	P3G2	P3G1	P2G3	P2G2	P2G1	P1G3	P1G2	P1G1
P9	P1G3	P1G2	P1G1	P2G3	P2G2	P2G1	P3G3	P3G2	P3G1
P10	P3G1	P3G2	P3G3	P2G1	P2G2	P2G3	P1G1	P1G2	P1G3
P12	P3G1	P3G2	P3G3	P2G1	P2G2	P2G3	P1G1	P1G2	P1G3
G1-3 = Gear 1,2 or 3 on the handcycle
P1 = +0 W, P2= +10 W, P3= +20 W
